# Supplementary material for: Systemic distribution of medullary bone in the avian skeleton: ground truthing criteria for the identification of reproductive tissues in extinct Avemetatarsalia
Source: BMC Evol Biol. 2019 Mar 7;19:71. doi: 10.1186/s12862-019-1402-7 (PMC6407237; doi:10.1186/s12862-019-1402-7)
Supplement: Supplementary file 1 — Table S1. Dataset comprising information on 1) the 40 specimens sampled; 2) their skeletal distribution of MB. The presence (√) or absence (X) of MB was recorded in 19 skeletal elements / regions representing most of the bird skeleton (manual phalanges nor included in the present study); 3) the history traits and ecology of the sampled species. See Material and Methods section for institutional abbreviations. (XLS 88 kb) [file 12862_2019_1402_MOESM1_ESM.xls]

## Sheet: Feuil1
SPECIMEN INFORMATION									SKELETAL DISTRIBUTION OF MB																						SPECIFIC HISTORY TRAITS / ECOLOGY (from Handbook of the Birds of the World Alive - https://www.hbw.com; * information about lifestyle adaptation from different sources, including http://animaldiversity.org; https://www.hbw.com; ** "semi-aquatic" refers to birds that are good flyers but that also spend a significant amount of time feeding close or in the water; *** "mainly terrestrial" refers to b…
Clade (following Prum et al., 2015)		Species name	Common name	Collection	Specimen number	Captive (C) / wild (W)	Sex	Reproductive status (recorded in institutions' databases)	1) Skull	2) Atlas	3) Axis	4) Other cervical vertebrae/non fused dorsal vertebrae	5) Keeled sternum	6) Coracoids	7) Scapulae	8) Furcula	9) Ribs	10) Humeri	11) Radii	12) Ulnae	13) Carpometacarpi	14) Synsacrum / pelvic girdle	15) Caudal vertebrae / pygostyle	16) Femora	17) Tibiotarsi	18) Tarsometatarsi	19) Pedal phalanges	Number of "skeletal regions" containing MB	Number of considered "skeletal regions"	% of skeleton (divided in a maximum of 19 skeletal regions) containing MB	Diurnal /nocturnal	*Lifestyle (**Semi-aquatic / flightless terrestrial/ ***mainly terrestrial/flying)	Migratory (Y/N)****	(Female) adult weight (g)	Clutch size (average)	Clutch size (extremes)	Interval between laid eggs	Average egg size (mm)	Average egg weight (g)	Additional Info
Palaeognathae	Tinamiformes	Nothoprocta ornata	ornate tinamou	MVZ	Bird 127163	W	Female	Egg in oviduct	√ (small amount)	√	NA	X	X	X	X	√	X	X	√	√	X	X	√	√	√	X	X	8	18	44.4444	Diurnal	mostly terrestrial	N	593–761	4–9	4–9	24h	-	-	-
Palaeognathae	Tinamiformes	Tinamotis pentlandii	puna tinamou	MVZ	Bird 127168	W	Female	Egg with shell in oviduct	X	√	X	X	√ (small amount)	X	X	X	√ (in some)	X	√ (small amount)	√	X	X	X (or just traces)	√	√	X	X	7	19	36.8421	Diurnal	mostly terrestrial	N	790–1000	4–7	-	-	-	-	-
Palaeognathae	Tinamiformes	Nothocercus bonapartei intercedens	Bonaparte's tinamou	MVZ	Bird 138066	W	Female	Egg in duct	NA	√	NA	√	√ (small amount)	X	X	NA	√	X	√	√	NA	X	√	√	√	X (what are the lateral parts?)	NA	9	14	64.2857	Diurnal	mostly terrestrial	N	455–1050	2–4	-	-	-	-	-
Palaeognathae	Tinamiformes	Crypturellus boucardi	slaty-breasted tinamou	MCZ	Orn 336971	W	Female	Largest 3 ova = 34 mm (yolk), 21 mm (yolk), 6 mm	√ (small amount)	√	X	X	X	X	√(just in extremity)	√	X	X	√	√	√ (small amount)	X	√	√	√	X	X	10	19	52.6316	Diurnal	mostly terrestrial	N	374–526	up to 10	-	-	-	-	-
Palaeognathae	Tinamiformes	Crypturellus cinnamomeus	thicket tinamou	MCZ	Orn 347981	W	Female	Shelled egg; reproductive data: [largest ovum] = 13 mm	√ (small amount)	√	√	X	X	X	X	√	√ (in some)	X	√	√	√	X	√	√	√	√ (small amount)	X (or just traces)	12	19	63.1579	Diurnal	mostly terrestrial	N	401–448	3	3–7	-	-	-	-
Palaeognathae	Tinamiformes	Tinamus major	great tinamou	MCZ	Orn 342774	W	Female	Egg yolks (plus or minus)	NA	√	X	X	X	X	X	√	X	X	√	√	√	X	X	√	√	√ (small amount)	X (or just traces)	8	18	44.4444	Diurnal	mostly terrestrial	N	945–1249	3–6	2–12	-	58.5–62 × 51.5–53	-	-
Palaeognathae	Rheiformes	Rhea americana intermedia	greater rhea	YPM	148246	W	Female	Series of egg yolk sacs, lg ca. 12 cm in diameter	NA	X	X	X	X	X	X	NA	√ (only insome ucinate processes )	√	X (or just traces)	√	X (or just traces)	X	X	√	√	X	X	5	17	29.4118	Diurnal	terrestrial	N	20000–25000	5–10	13–30 (several females)	-	132 × 90	600	-
Galliformes	Phasianidae	Meleagris gallopavo	Wild Turkey	NCSM	10222	C	Female	Largest ovum = 42x34 mm.	√ (small amount)	√	X	X	√ (small amount)	X	X	X (or just traces)	X	X	X	√ (small amount)	X	√ (small amount)	√	√	√	X	X	8	19	42.1053	Diurnal	flying	N	2200–4200	10–13	8–20	25h	-	-	-
Galliformes	Odontophoridae	Colinus virginianus	Northern Bobwhite	TMM M	6536	W	Female	-	√ (small amount)	√	√	X	√	√	√	√	√	X	√	√ (small amount)	X (or just traces)	√	√	√	√	X (or just traces)	X	14	19	73.6842	Diurnal	mostly terrestrial	N	164–222	12.5–14.4	10–19	-	30 × 24	-	-
Galliformes	Odontophoridae	Colinus virginianus	Northern Bobwhite	TMM M	6956	W	Female	-	X	√	√	X	√	√	√	√	√	X	√	X (or just traces)	X	√	√	√	√	X	X	12	19	63.1579	Diurnal	mostly terrestrial	N	164–222	12.5–14.4	10–19	-	30 × 24	-	-
Galliformes	Phasianidae	Bonasa umbellus	ruffed grouse	CM	S16804	C	Female	Egg in oviduct parially shelled, 39 mm x 28.5 mm. other large yolks 22.5, 12.1 mm and smaller.	X (or just traces)	√	√	X	X	X (or just traces)	X (or just traces)	√	X	X	√	√	√	X	√	X	√	X (or just traces)	X (or just traces)	8	19	42.1053	Diurnal	mostly terrestrial	N	495–585	10–12	6–15	36h	39 × 29	-	-
Anseriformes	Anatidae	Anas luzonica	Philippine duck	TMM M	5395	-	Female	-	√	√	√	X	√	√	√	√	√	X (or just traces in epiphyses)	√	√	√	√	√	√	√	X (or just traces)	X	15	19	78.9474	Diurnal	semi-aquatic	N	725–977	10	7–16	-	50.7 × 38.5	40.5–55	-
Anseriformes	Anatidae	Cygnus atratus	black swan	CM	S16508	C	Female	Breeding condition, gonads egg circa 101 x 70 mm. Egg-bound	√ (e.g., surangular; pterygoid)	√	X	√ (small amount in some)	√	√	√	√ (small amount)	√	√ (small amount in epiphyses)	√	√	√	√	√	√	√	X	X	16	19	84.2105	Diurnal	semi-aquatic	N	3700–7200	4–6	1–14 (>8 = several females)	24-72h	95–117 × 60–72	200–320	-
Strisores	Apodiformes	Phaethornis superciliosus	long-tailed hermit	CM	S8888	W	Female	Largest yolk in oviduct.	√ (small amount)	√	√	X	X (or just traces)	√	√	X (or just traces)	√	√	√	√	√	√	√	√	√	√	X (or just traces)	15	19	78.9474	Diurnal	flying	?	4–6	2	-	-	-	-	-
Strisores	Caprimulgiformes	Antrostomus carolinensis	chuck-will's-widow	CM	S10506	W	Female	Egg in oviduct 35 x 25 mm.	X	√	X	X	X (or just traces)	√	√	√	√ (some)	X	√	√	X (or just traces)	X (or just traces)	√	√	√	X	X	10	19	52.6316	Nocturnal	flying	Y	114–120	2	-	24h	-	-	-
Columbaves	Columbidae	Ptilinopus melanospilus	Black-naped fruit dove	TMM M	11422	-	-	-	X (or just traces)	√	X	X	√ (small amount)	X	√ (small amount)	√ (small amount)	√	X	√	√	X (or just traces)	√ (small amount)	√	√	√	X	X	11	19	57.8947	Diurnal	flying	-	92–120	1	-	NA	-	-	-
Columbaves	Cuculidae	Coccyzus americanus	Yellow-billed cuckoo	TMM M	11960	W	-	-	√ (small amount)	√	X (or just traces)	X	X	√	√	√	X	X	√	√	X	X	X	√	√	X	X	9	19	47.3684	Diurnal	flying	Y	68	-	3–5	-	30 x 23	-	-
Columbaves	Cuculiformes	Coccyzus americanus	yellow-billed cuckoo	CM	S6632	W	Female	Egg in oviduct, light blue 31 x 23 mm.	√ (small amount)	√ (small amount)	X	X	X	√	√	√ (small amount)	X	X	√	√	√	X (or just traces)	X	√	√	X (or just traces)	X	10	19	52.6316	Diurnal	flying	Y	68	-	3–5	-	30 x 23	-	-
Columbaves	Columbidae	Leptotila cassinii	grey-chested dove	CM	S10149	W	Female	Egg in oviduct.	X	X (or just traces)	X	X	X	X	√	√	X	X	√	√	√ (small amount)	X	√	√	√	X	X	8	19	42.1053	Diurnal	flying	N	132–179	2	-	-	-	-	-
Gruiformes	Gruiformes	Laterallus leucopyrrhus	red-and-white crake	CM	S11006	C	Female	Giant yolk 17 mm.	√ (small amount)	√	√	√	√	√	√	√	√	√	√	√	√	√	√	√	√	X	X	17	19	89.4737	Diurnal	?	?	46.5	2–3	-	-	-	-	-
Aequorlitornithes	Scolopacidae	Limnodromus griseus	Short-billed dowitcher	TMM M	8889	W	Female	-	√ (small amount)	√	√	√ (in some)	√	√	√	√	√	√	√	√	X (or just traces)	√	√	√	√	X (or just traces)	X	16	19	84.2105	Diurnal/Nocturnal	semi-aquatic/flying	Y	65–154	4	3–5	26-28h	38.2–45.7 × 27.2–31	16.7–18.3	-
Aequorlitornithes	Pelecaniformes	Ardea alba	Great egret	CM	S13237	W	Female	Largest intact ovum 24 mm.	X	NA	NA	X	√	X	√	X (or just trace)	√ (only in ucinate process )	X	X (or just traces)	X (or just traces)	X	X	√	√	√	X	X	6	17	35.2941	Diurnal	semi-aquatic	Y	700–1700	3–5	1–6	-	56–61 × 40–43	-	-
Aequorlitornithes	Charadriiformes	Phalaropus lobatus	red-necked phalarope	CM	S15978	W	Female	Ovary, largest ovum 25 mm (shell dep?). Breeding condition. Gravid.	√ (small amount)	√	√	√	√	√	√	NA	√	√	√ (small amount)	X (or just traces)	X	√	√	√	√	X	X	14	18	77.7778	Diurnal	semi-aquatic	Y	20–48	4	2–3	24–30h	25.5–33 × 19.5–22.6	5.4–7.5	-
Aequorlitornithes	Charadriiformes	Scolopax minor	American woodcock	CM	S4855	W	Female	Egg in oviduct.	X (or just traces)	√	√	√	√	√	√	√	√	√	√ (small amount)	√ (small amount)	X (or just traces)	√	√	√	√	X	X	15	19	78.9474	Nocturnal	flying	Y	151–279	4	3–12 (several females)	-	36–43 × 26.8–31.1	14.7–21	-
Aequorlitornithes	Charadriiformes	Sterna dougallii	roseate tern	CM	S7995	W	Female	Eggs in oviduct.	√	√	√	√ (in some)	√	√	√	√	√	√	√	√ (small amount)	X (or just traces)	√	√	√	√	X (or just traces)	X	16	19	84.2105	Diurnal	semi-aquatic	Y	90–125	2	1–2	-	-	-	-
Aequorlitornithes	Charadriiformes	Aethia pusilla	least auklet	CM	S15857	W	Female	Gravid (shelled egg).	X	X	X	X	X	X	X	X	X	X	X (or just traces)	X (or just traces)	X	X	X	X (or just traces)	X (or just traces)	X	X	0	19	0	Diurnal	semi-aquatic	Y	85	1	NA	-	-	-	-
Strigiformes	Strigiformes	Bubo virginianus	great horned owl	CM	S5027	W	Female	Og (ovary grande?) with ovules, diagram, duct lumpy.	X	X	X	X (or just trace)	X	X	X	X	X	X	X	X	X	X (or just trace)	X	√	√	X	X	2	19	10.5263	Nocturnal	flying	N	1417–2503	2	1–3	72h	50–60 × 43–50	-	-
Strigiformes	Strigiformes	Strix varia	barred owl	CM	S14307	W	Female	Ovary left 12 x 7 mm, with egg.	X	X (or just traces)	X (or just traces)	X	X	X	X	X	X	X	X	X	X	X	X	X (or just traces with soft tissue)	X (or just traces with soft tissue)	X	X	0	19	0	Nocturnal	flying	N	800	2–3	2–5	-	49 × 42	-	-
Coraciimorphae	Coraciiformes	Halcyon leucocephala	grey-headed kingfisher	CM	S13284	C	Female	Largest eggs 17 x 12 mm, 15 x 10 mm, 12 x 9 mm, 13 x 8 mm.	X	X	X	X	X (or just traces)	√	√ (small amount)	√ (small amount)	X	X	X	X	X	X (or just traces)	X	√	√ (only proximally)	X	X	5	19	26.3158	Diurnal	flying	Y/N	43	4	2–6	-	-	-	-
Coraciimorphae	Piciformes	Dryobates pubescens	downy woodpecker	CM	S8375	W	Female	Decomposed eggs in duct.	√	√	√	X (or just traces)	X (or just traces)	X	X	√	√ (in some)	X	√	√	X	X (or just traces)	√	√	√	X	X	10	19	52.6316	Diurnal	flying	N	20.7–32.2	4–5	3–7	-	-	-	-
Australaves	Falconiformes	Micrastur ruficollis guerilla	barred forest falcon	CM	S9081	W	Female	Ovaries, left 16 x 8 mm, right 14 x 7 mm, duct enlarged.	X (or just traces)	X (or just traces)	X (or just traces)	X	X (or just traces)	X	X	X	X	X	√	√	X (or just traces)	X	√ (small amount)	X	√	X (or just traces)	X	4	19	21.0526	Diurnal	flying	N	200–322	2.6	-	48h	43·8 × 34·2	28	-
Australaves	Psittaciformes	Alisterus chloropterus	Papuan king parrot	CM	S16123	C	Female	Duct and ovary enlarged, ova to 12 mm.	X	X (or just traces)	X	X	X	X (or just traces)	X (or just traces)	NA	X	√ (small amount)	√	√	√	X (or just traces)	X	√	√	√	X	7	18	38.8889	Diurnal	flying	N	138–190	-	-	-	-	-	-
Australaves	Psittaciformes	Psephotus haematonotus	red-rumped parrot	CM	S9815	C	Female	Egg in oviduct approximately 22.5 x 17 mm.	X	X	X	X	X	X	X	X	X	X	√	√	√ (small amount)	X (or just traces)	√	√	√	√ (small amount)	X (or just traces)	7	19	36.8421	Diurnal	flying	N	54–70	5	4–8	-	21.9–23 × 17.5–19.4	-	-
Australaves	Passeriformes	Cissa chinensis	common green magpie	CM	S14901	C	Female	One yolked egg, 8.5 mm.	√	√	√	√ (in some)	X (or just traces)	√ (small amount)	√	NA	√(in some)	X	√	√	√	√	√	√	√	√	X	15	18	83.3333	Diurnal	flying	N	120–133	4–6	3–7	-	-	-	-
Australaves	Passeriformes	Corvus brachyrhynchos	American crow	CM	S2794	W	Female	Eggs in abdomen.	√ (small amount)	√	√	X	X	X	X	X (or just traces)	X	X	√	√	X (or just traces)	X	√	√	√	√ (small amount in prox epiphysis)	X	9	18	50	Diurnal	flying	Y	250–575	4.7	2–7	-	-	-	-
Australaves	Passeriformes	Turdus migratorius	American robin	CM	S12041	W	Female	Ovary, largest yolk 7.5 mm diameter. Oviduct enlarged.	X (or just traces)	√ (small amount)	√	√	√ (small amount)	√ (small amount)	√ (small amount)	√ (small amount)	√	√ (small amount)	√ (small amount)	√ (small amount)	X	√ (small amount)	√ (small amount)	√ (small amount)	√ (small amount)	X	X	15	19	78.9474	Diurnal	flying	Y/N	59–94	2–4	2–5	-	-	-	-
Australaves	Passeriformes	Molothrus ater	brown-headed cowbird	CM	S11856	W	Female	Other largest yolks 8 mm, 6 mm, egg with albumin, no shell.	X	√ (small amount)	√ (small amount)	√ (small amount)	√	√	√	√ (small amount)	√ (small amount)	√ (small amount)	X (or just traces)	X (or just traces)	X	√ (small amount)	√ (small amount)	√ (small amount)	√ (small amount)	X (or just traces)	X (or just traces)	13	19	68.4211	Diurnal	flying	Y	32.3–42.3	up to 40/season	up to 77	-	21.45 × 16.42	-	brood parasite
Australaves	Cardinalidae	Cardinalis cardinalis	Northern cardinal	TMM M	8909	W	Female	-	√	√ (small amount)	√ (small amount)	X (or just traces)	√ (small amount)	√ (small amount)	√ (small amount)	√ (small amount)	X (or just traces)	X	√ (small amount)	√ (small amount)	X (or just traces)	√ (small amount)	√ (small amount)	√ (small amount)	√ (small amount)	X	X	13	19	68.4211	Diurnal	flying	N	36–51.5	2–3	1–5	-	-	-	-
Australaves	Estrildidae	Lonchura punctulata	Scaly-breasted munia	TMM M	6977	W?	Female	Egg-bound	√ (small amount)	√	√	√	√	√	√	√	√	√ (small amount)	√ (small amount)	√ (small amount)	√ (small amount)	√	√	√ (small amount)	√ (small amount)	√ (small amount)	X	18	19	94.7368	Diurnal	flying	N	12–16	3–6	-	-	-	-	-
Australaves	Tyrannidae	Tyrannus verticalis	Western Kingbird	TMM M	12926	-	-	-	√ (small amount)	√	√	X	X	NA	NA	√	X	X	√	√	X (or just traces)	X	√	√	√	X	NA	9	16	56.25	Diurnal	flying	Y	35–40	4	2–7	-	-	-	-
								% of specimens presenting MB in a given skeletal location	54.0541	76.9231	51.3514	27.5	45	48.7179	58.9744	71.4286	55	30	80	80	35.9	42.5	75	90	95	20	0
								Number of specimens with MB	20	30	19	11	18	19	23	25	22	12	32	32	14	17	30	36	38	8	0
								Total number of specimens	37	39	37	40	40	39	39	35	40	40	40	40	39	40	40	40	40	40	38
								% of specimens presenting MB in a given skeletal location	57.1429	81.0811	54.2857	28.9474	47.3684	51.3514	62.1622	75.7576	57.8947	31.6	84.2	84.2	37.8	44.7368	78.9474	94.7368	100	21.6216	0
								Number of specimens with MB	20	30	19	11	18	19	23	25	22	12	32	32	14	17	30	36	38	8	0
								Total number of specimens containing MB in at least 1 element	35	37	35	38	38	37	37	33	38	38	38	38	37	38	38	38	38	37	36
