# Supplementary material for: Systemic distribution of medullary bone in the avian skeleton: ground truthing criteria for the identification of reproductive tissues in extinct Avemetatarsalia
Source: BMC Evol Biol. 2019 Mar 7;19:71. doi: 10.1186/s12862-019-1402-7 (PMC6407237; doi:10.1186/s12862-019-1402-7)
Supplement: Supplementary file 2 — Table S2. Comparison of the skeletal distributions of MB and pneumaticity in different bird species. Data on the skeletal distribution of MB come from the present study and the study of Werning ([43]: appendix 2). Data on the skeletal distribution of pneumaticity have been compiled from O’Connor ([48]: table 2), and O’Connor ([51]: table 2). The presence (√) or absence (X) of MB and pneumaticity was recorded in different elements / regions of the bird skeleton. We highlighted in red skeletal elements considered as pneumatic and containing MB. (XLS 41 kb) [file 12862_2019_1402_MOESM2_ESM.xls]

## Sheet: Feuil1
Species name	Collection	Sex	Specimen information (recorded in institutions' databases)	Source of data	Atlas	Axis	Other cervical vertebrae	Dorsal vertebrae	Caudal vertebrae / pygostyle	Keeled sternum	Coracoids	Scapula	Furcula	Ribs	Synsacrum + fused coxal elements	Humeri	Radii	Ulnae	CMC	Femora	Tibiotarsus	Tarsometatarsus	Pedal phalanges
Anas luzonica	TMM-M5395	Female	-	MB (based on CT-data) - Present study	√	√	X	X	√	√	√	√	√	√	√	X (or just trace in epiphyses)	√	√	√	√	√	X (or just traces)	X
Anas luzonica	CM 16084	-	-	Pneumaticity (O'Connor, 2004: table 2)	√	√	√	√	X	√	X	X	X	X	√	√	X	X	X	X	X	X	X
Cygnus atratus	CM-S16508	Female	Breeding condition, gonads egg circa 101 x 70 mm.	MB (based on CT-data) - Present study	√	X	X	√ (small amounts)	√	√	√	√	√ (small amounts)	√	√	√ (small amounts)	√	√	√	√	√	X	X
Cygnus atratus	CM 1435, JLUG (3)	-	-	Pneumaticity (O'Connor, 2004: table 2)	√	√	√	√	X	√	√	X	√	X/√	√	√	X	X	X	X	X	X	X
Meleagris gallopavo	NCSM 10222	Female	Largest ovum = 42x34 mm.	MB (based on CT-data) - Present study	√	X	X	X	√	√ (small amounts)	X	X	NA	X	√ (traces)	X	X	√ (traces)	X	√	√	X	X
Colinus virginianus	TMM-M6536	Female	-	MB (based on CT-data) - Present study	√	√	X	X	√	√	√	√	√	√	√	X	√	√ (small amount)	X (or just traces)	√	√	X (or just traces)	X
Colinus virginianus	TMM-M6956	Female	-	MB (based on CT-data) - Present study	√	√	X	X	√	√	√	√	√	√	√	X	√	X (or just traces)	X	√	√	X	X
Bonasa umbellus	CM-S16804	Female	Egg in oviduct parially shelled, 39 mm x 28.5 mm. other large yolks 22.5, 12.1 mm and smaller.	MB (based on CT-data) - Present study	√	√	X	X	√	X	X (or just traces)	X (or just traces)	√	X	X	X	√	√	√	X (or just traces)	√	X (or just traces)	X (or just traces)
Galliformes	-	-	-	Pneumaticity (O'Connor, 2004)	√	√	√	√	X	√	√(in some species)	√(in some species)	√(in some species)	√(in some species)	√(in some species)	√(in some species)	X	X	X	X	X	X	X
Bubo virginianus	CM-S5027	Female	Og (ovary grande?) with ovules, diagram, duct lumpy.	MB (based on CT-data) - Present study	X	X	X	X	X	X	X	X	X	X	X	X	X	X	X	√	√	X	X
Otus manadensis calayensis	USNM-560674	Female	Ovary enlarged; Ova: largest 16mm, 2nd largest 8mm	MB (Werning, 2018: appendix 2)	-	-	-	-	-	-	√	-	-	-	-	X	-	√	-	√	√	X	-
Tyto alba	USNM-637764	Female	Ovary in laying condition, 4 collapsed follicles; Oviduct 17 mm at cloaca	MB (Werning, 2018: appendix 2)	-	-	-	-	-	-	-	-	-	-	-	X	-	√	-	√	√	X	-
Strigiformes	-	-	-	Pneumaticity (O'Connor, 2009: table 2)	√	√	√	√	√	√	√	√	√	√	√	√	X	X	X	X	X	X	X
Ardea alba	CM-S13237	Female	Largest intact ovum 24 mm.	MB (based on CT-data) - Present study	NA	NA	X	X	√	√	X	√	X	√ (ucinate processes)	X	X	X	X	X	√	√	X	X
Ardea	-	-	-	Pneumaticity (O'Connor, 2009: table 2)	√	√	√	√	X	√	X	X	X	√	√	√	X	X	X	X	X	X	X
Aethia pusilla	CM-S15857	Female	Gravid (shelled egg).	MB (based on CT-data) - Present study	X	X	X	X	X	X	X	X	X	X	X	X	X	X	X	X	X	X	X
Alcidae	-	-	-	Pneumaticity (O'Connor, 2009: table 2)	X	X	X	X	X	X	X	X	X	X	X	X	X	X	X	X	X	X	X
Scolopax minor	CM-S4855	Female	Egg in oviduct.	MB (based on CT-data) - Present study	√	√	√	√	√	√	√	√	√	√	√	√	√	√	X	√	√	X	X
Phalaropus lobatus	CM-S15978	Female	Ovary, largest ovum 25 mm (shell dep?). Breeding condition. Gravid.	MB (based on CT-data) - Present study	√	√	√	√	√	√	√	√	NA	√	√	√	√	X	X	√	√	X	X
Scolopacidae	-	-	-	Pneumaticity (O'Connor, 2009: table 2)	X	X	√ *	√*	X	X	X	X	X	X	X	X	X	X	X	X	X	X	X
Sterna dougallii	CM-S7995	Female	Eggs in oviduct.	MB (based on CT-data) - Present study	√	√	√(in some)	√(in some)	√	√	√	√	√	√	√	√	√	√	X	√	√	X	X
Sternidae	-	-	-	Pneumaticity (O'Connor, 2009: table 2)	X	X	√*	√*	X	X	X	X	X	X	X	X	X	X	X	X	X	X	X
Phalacrocorax auritus	USNM-560556	Female	Ovary enlarged; Ova: largest 24x24mm; Oviduct large and convoluted	MB (Werning, 2018: appendix 2)	-	-	-	-	-	-	√	-	-	-	-	X	-	√	X	√	√	X	-
Phalacrocoracidae	-	-	-	Pneumaticity (O'Connor, 2009: table 2)	X	X	X	X/√	X	X/√	X	X	X	X	X	X/√	X	X	X	X	X	X	X
Cathartes melambrotus	USNM-559319	Female	Ovary enlarged	MB** (Werning, 2018: appendix 2)	-	-	-	-	-	-	-	-	-	-	-	X	-	X	-	X	√	√	-
Cathartidae	-	-	-	Pneumaticity (O'Connor, 2009: table 2)	√	√	√	√	√	√	√	√	√	√	√	√	√	√	√	√	X	X	X
* Pneumaticity limited to 1–3 vertebrae at the cervicothoracic junction (Cf. O'Connor, 2009).
** We only took in to account elements for which the presence or absence of mdullary bone was confirled using direct visual obsrvations or X-ray data.
