# Supplementary material for: Systemic distribution of medullary bone in the avian skeleton: ground truthing criteria for the identification of reproductive tissues in extinct Avemetatarsalia
Source: BMC Evol Biol. 2019 Mar 7;19:71. doi: 10.1186/s12862-019-1402-7 (PMC6407237; doi:10.1186/s12862-019-1402-7)
Supplement: Supplementary file 4 — Table S3. Comparison of the distributions of MB and pneumaticity in the stylopod of all studied specimens. The presence (√) or absence (X) of osteological pneumatic features on the proximal epiphyses of the humerus and femur was recorded for each sampled specimen and confronted to the dataset on the presence (√) or absence (X) of MB in these elements. Conflicting results are highlighted in red. (XLS 52 kb) [file 12862_2019_1402_MOESM4_ESM.xls]

## Sheet: Feuil1
SPECIMEN INFORMATION						HUMERUS		FEMUR
Clade (following Prum et al., 2015)		Species name	Common name	Collection	Specimen number	Presence /absence MB	Presence /absence pneumatic foramina	Presence /absence MB	Presence /absence pneumatic foramina
Palaeognathae	Tinamiformes	Nothoprocta ornata	ornate tinamou	MVZ	Bird 127163	X	√	√	X
Palaeognathae	Tinamiformes	Tinamotis pentlandii	puna tinamou	MVZ	Bird 127168	X	√	√	X
Palaeognathae	Tinamiformes	Nothocercus bonapartei intercedens	Bonaparte's tinamou	MVZ	Bird 138066	X	√	√	X
Palaeognathae	Tinamiformes	Crypturellus boucardi	slaty-breasted tinamou	MCZ	Orn 336971	X	√	√	X
Palaeognathae	Tinamiformes	Crypturellus cinnamomeus	thicket tinamou	MCZ	Orn 347981	X	√	√	X
Palaeognathae	Tinamiformes	Tinamus major	great tinamou	MCZ	Orn 342774	X	√	√	X
Palaeognathae	Rheiformes	Rhea americana intermedia	greater rhea	YPM	148246	√	X	√	X
Galliformes	Phasianidae	Meleagris gallopavo	Wild Turkey	NCSM	10222	X	√	√	X
Galliformes	Odontophoridae	Colinus virginianus	Northern Bobwhite	TMM M	6536	X	√	√	X
Galliformes	Odontophoridae	Colinus virginianus	Northern Bobwhite	TMM M	6956	X	√	√	X
Galliformes	Phasianidae	Bonasa umbellus	ruffed grouse	CM	S16804	X	√	X	√
Anseriformes	Anatidae	Anas luzonica	Philippine duck	TMM M	5395	X (or just traces in epiphyses)	√	√	X
Anseriformes	Anatidae	Cygnus atratus	black swan	CM	S16508	√ (small amount in epiphyses)	√	√	X
Strisores	Apodiformes	Phaethornis superciliosus	long-tailed hermit	CM	S8888	√	X	√	X
Strisores	Caprimulgiformes	Antrostomus carolinensis	chuck-will's-widow	CM	S10506	X	√	√	X
Columbaves	Columbidae	Ptilinopus melanospilus	Black-naped fruit dove	TMM M	11422	X	√	√	X
Columbaves	Cuculidae	Coccyzus americanus	Yellow-billed cuckoo	TMM M	11960	X	√	√	X
Columbaves	Cuculiformes	Coccyzus americanus	yellow-billed cuckoo	CM	S6632	X	√	√	X
Columbaves	Columbidae	Leptotila cassinii	grey-chested dove	CM	S10149	X	√	√	X
Gruiformes	Gruiformes	Laterallus leucopyrrhus	red-and-white crake	CM	S11006	√	X	√	X
Aequorlitornithes	Scolopacidae	Limnodromus griseus	Short-billed dowitcher	TMM M	8889	√	X	√	X
Aequorlitornithes	Pelecaniformes	Ardea alba	Great egret	CM	S13237	X	√	√	X
Aequorlitornithes	Charadriiformes	Phalaropus lobatus	red-necked phalarope	CM	S15978	√	X	√	X
Aequorlitornithes	Charadriiformes	Scolopax minor	American woodcock	CM	S4855	√	X	√	X
Aequorlitornithes	Charadriiformes	Sterna dougallii	roseate tern	CM	S7995	√	X	√	X
Aequorlitornithes	Charadriiformes	Aethia pusilla	least auklet	CM	S15857	X	X	X (or just traces)	X
Strigiformes	Strigiformes	Bubo virginianus	great horned owl	CM	S5027	X	√	√	X
Strigiformes	Strigiformes	Strix varia	barred owl	CM	S14307	X	√	X (or just traces with soft tissue)	X
Coraciimorphae	Coraciiformes	Halcyon leucocephala	grey-headed kingfisher	CM	S13284	X	√	√	X
Coraciimorphae	Piciformes	Dryobates pubescens	downy woodpecker	CM	S8375	X	√	√	X
Australaves	Falconiformes	Micrastur ruficollis guerilla	barred forest falcon	CM	S9081	X	√	X	√
Australaves	Psittaciformes	Alisterus chloropterus	Papuan king parrot	CM	S16123	√ (small amount)	√	√	X
Australaves	Psittaciformes	Psephotus haematonotus	red-rumped parrot	CM	S9815	X	√	√	X
Australaves	Passeriformes	Cissa chinensis	common green magpie	CM	S14901	X	√	√	X
Australaves	Passeriformes	Corvus brachyrhynchos	American crow	CM	S2794	X	√	√	X
Australaves	Passeriformes	Turdus migratorius	American robin	CM	S12041	√ (small amount)	X	√ (small amount)	X
Australaves	Passeriformes	Molothrus ater	brown-headed cowbird	CM	S11856	√ (small amount)	X	√ (small amount)	X
Australaves	Cardinalidae	Cardinalis cardinalis	Northern cardinal	TMM M	8909	X	√	√ (small amount)	X
Australaves	Estrildidae	Lonchura punctulata	Scaly-breasted munia	TMM M	6977	√ (small amount)	X	√ (small amount)	X
Australaves	Tyrannidae	Tyrannus verticalis	Western Kingbird	TMM M	12926	X	√	√	X
Aequorlitornithes	Phaethontidae	Phaethon rubricauda	Red-tailed tropic bird	USNM	631988	NA	NA	√	X
