# Supplementary material for: Systemic distribution of medullary bone in the avian skeleton: ground truthing criteria for the identification of reproductive tissues in extinct Avemetatarsalia
Source: BMC Evol Biol. 2019 Mar 7;19:71. doi: 10.1186/s12862-019-1402-7 (PMC6407237; doi:10.1186/s12862-019-1402-7)
Supplement: Supplementary file 5 — Table S4. Comparison of candling [43] and μCT data (the present study) for selected specimens. All specimens are from the Texas Vertebrate Paleontology Collections, University of Texas, Jackson School Museum of Earth History, Austin, TX (TMM). The presence (√) or absence (X) of MB was recorded in different elements / regions of the bird skeleton. Conflicting results are highlighted in red. (XLS 37 kb) [file 12862_2019_1402_MOESM5_ESM.xls]

## Sheet: Feuil1
Species name	Specimen number	Study considered	Scapula	Coracoid	Humerus	Radius	Ulna	Femur	TT	TMT
Anas luzonica	TMM-M5395	Werning (2018)	-	√	X	√	√	√	√	X
		Present study	√	√	X	√	√	√	√	X
Limnodromus griseus	TMM-M8889	Werning (2018)	-	-	√	X	√	√	√	X
		Present study	√	√	√	√ (Fig. S2A)	√	√	√	X
Ptilinopus melanospilus	TMM-M11422	Werning (2018)	X	X	X	X	√*	√	√	X
		Present study	√	X	X	√ (Fig. S2B)	√	√	√	X
Coccyzus americanus	TMM-M11960	Werning (2018)	√*	√*	X	√*	√*	√*	√*	X
		Present study	√	√	X	√	√	√	√	X
Colinus virginianus	TMM-M6536	Werning (2018)	-	√	X	-	√*	√	√	X
		Present study	√	√	X	√	√	√	√	X
Colinus virginianus	TMM-M6956	Werning (2018)	-	√*	X	-	X	√	√	X
		Present study	√	√	X	√	X	√	√	X
Cardinalis cardinalis	TMM-M8909	Werning (2018)	X	√*	X	√	√	√	√	X
		Present study	√	√	X	√	√	√	√	X
Lonchura punctulata	TMM-M6977	Werning (2018)	√	√	√	-	√*	√	√*	X
		Present study	√	√	√	√	√	√	√	√ (Fig. S2D)
Tyrannus verticalis	TMM-M12926	Werning (2018)	X	X	X	√	√	√	√	X
		Present study	-	-	X	√	√	√	√	X
