# Supplementary material for: Systemic distribution of medullary bone in the avian skeleton: ground truthing criteria for the identification of reproductive tissues in extinct Avemetatarsalia
Source: BMC Evol Biol. 2019 Mar 7;19:71. doi: 10.1186/s12862-019-1402-7 (PMC6407237; doi:10.1186/s12862-019-1402-7)
Supplement: Supplementary file 7 — Table S5. List of μCT scans used in the present study. All μCT scans are available in the MorphoSource repository, under the project # P640 at https://www.morphosource.org/Detail/ProjectDetail/Show/project_id/640 [89]. (XLS 60 kb) [file 12862_2019_1402_MOESM7_ESM.xls]

## Sheet: Feuil1
SPECIMEN INFORMATION						CT-SCANS INFORMATION
Clade (following Prum et al., 2015)		Species name	Common name	Collection	Specimen number	CT scan file name	List of skeletal elements	Resolution (voxel size in µm)
Palaeognathae	Tinamiformes	Nothoprocta ornata	ornate tinamou	MVZ	Bird 127163	Canoville_MVZ 127163_Nothoprocta_Complete skeleton	all available skeletal elements	48.55
Palaeognathae	Tinamiformes	Tinamotis pentlandii	puna tinamou	MVZ	Bird 127168	Canoville_MVZ 127168_Tinamotis_Complete skeleton	all available skeletal elements	55.33
Palaeognathae	Tinamiformes	Nothocercus bonapartei intercedens	Bonaparte's tinamou	MVZ	Bird 138066	Canoville_MVZ 138066_Nothocercus_Postcranial skeleton	all available skeletal elements	56.36
Palaeognathae	Tinamiformes	Crypturellus boucardi	slaty-breasted tinamou	MCZ	Orn 336971	Canoville_MCZ 336971_Crypturellus boucardi_Complete skeleton	all available skeletal elements	54.29
Palaeognathae	Tinamiformes	Crypturellus cinnamomeus	thicket tinamou	MCZ	Orn 347981	Canoville_MCZ 347981_Crypturellus cinnamomeus_Complete skeleton	all available skeletal elements	54.29
Palaeognathae	Tinamiformes	Tinamus major	great tinamou	MCZ	Orn 342774	Canoville_MCZ 342774_Tinamus major_Complete skeleton	all available skeletal elements	60.28
Palaeognathae	Rheiformes	Rhea americana intermedia	greater rhea	YPM	148246	Canoville_YPM 148246_Rhea 1 (Top & Bottom)	femora, humeri, radii, ulnae, tibiotarsi, tarsometatarsi, sternum, coracoid, scapulae, carpometacarpi, ribs	100.45
						Canoville_YPM 148246_Rhea 2 (Top & Bottom)	synsacrum, vertebrae, pygostyle, pedal phalanx	104.46
Galliformes	Phasianidae	Meleagris gallopavo	wild Turkey	NCSM	10222	Canoville_NCSM 10222_Meleagris_skeleton p1&2	keeled sternum, atlas, axis, carpometacarpi, humeri, ulnae, radii, ribs, coracoid, scapulae, skull	64.10
						Canoville_NCSM 10222_Meleagris_skeleton p3&4	neck, thoracic, caudal vertebrae, synsacrum, femora, tibiotarsi, phalanx	64.10
						Canoville_Meleagris_Alisterus_Cissa_Isolated elements	skull, furcula	55.09
Galliformes	Odontophoridae	Colinus virginianus	Northern Bobwhite	TMM M	6536	Canoville_TMM-M6536_Colinus_Axial skeleton	all axial skeleton	39.50
						Canoville_TMM-M6536_Colinus_long bones	all long bones	31.41
Galliformes	Odontophoridae	Colinus virginianus	Northern Bobwhite	TMM M	6956	Canoville_TMM-M6956_Colinus_long bones skull	all long bones, skull	30.21
						Canoville_TMM-M6956_Colinus_rest skeleton	rest of the skeleton	33.82
Galliformes	Phasianidae	Bonasa umbellus	ruffed grouse	CM	S16804	Canoville_CM-S16804_Bonasa_Complete skeleton	all available skeletal elements	54.95
						Canoville_CM_Phaethornis_Bonasa_ Strix_Ardea	atlas, axis, caudal vertebrae, pygostyle	34.33
Anseriformes	Anatidae	Anas luzonica	Philippine duck	TMM M	5395	Canoville_TMM-M5395_Anas_long bones	all long bones	50.56
						Canoville_TMM-M5395_Anas_rest of skeleton	rest of the skeleton	52.6
						Canoville_TMM-M5395_Anas_Vert Furc low jaw	vertebrae, furcula, lower jaw	31.48
Anseriformes	Anatidae	Cygnus atratus	black swan	CM	S16508	Canoville_CM-S16508_Cygnus_Synsac Stern Furc	synsacrum, keeled sternum, coracoid, scapula, furcula	104.53
						Canoville_CM-S16508_Cygnus_Skull CMC Fem	skull, carpometacarpus, femora, atlas, axis, caudal vertebrae, pygostyle	79.08
						Canoville_CM-S16508_Cygnus_Vert TT RU	neck vertebrae, tibiotarsi, radii, ulnae	105.07
						Canoville_CM-S16508_Cygnus_Hum TMT Vert	dorsal vertebrae, ribs, pedal phalanges, humerii, tarsometatarsi	106.78
Strisores	Apodiformes	Phaethornis superciliosus	long-tailed hermit	CM	S8888	Canoville_CM-S8888_Phaethornis_Complete skeleton	all available skeletal elements	27.72
						Canoville_CM_Phaethornis_Bonasa_ Strix_Ardea	humeri, radius, ulna	34.33
Strisores	Caprimulgiformes	Antrostomus carolinensis	chuck-will's-widow	CM	S10506	Canoville_CM-S10506_Antrostomus_complete skeleton	all available skeletal elements	53.67
Columbaves	Columbidae	Ptilinopus melanospilus	Black-naped fruit dove	TMM M	11422	Canoville_TMM-M11422_Ptilinopus_long bones	all long bones	23.06
						Canoville_TMM-M11422_Ptilinopus_rest skeleton	rest of the skeleton	37.28
						Canoville_TMM-M11422_Ptilinopus_Axial skel	all axial skeleton	34.64
Columbaves	Cuculidae	Coccyzus americanus	Yellow-billed cuckoo	TMM M	11960	Canoville_TMM-M11960_Coccyzus_long bones	all long bones	21.57
						Canoville_TMM-M11960_Coccyzus_rest skeleton	rest of the skeleton	33.19
Columbaves	Cuculiformes	Coccyzus americanus	yellow-billed cuckoo	CM	S6632	Canoville_CM-S6632_Coccyzus_Complete skeleton	all available skeletal elements	43.92
Columbaves	Columbidae	Leptotila cassinii	grey-chested dove	CM	S10149	Canoville_CM-S10149_Leptotila_skull limb vert	thoracic vertebrae, ribs, limb bones, furcula, carpometacarpus, scapula	44.98
						Canoville_CM-S10149_Leptotila_Pygos stern synsac	caudal vertebrae, pygostyle, keeled sternum, synsacrum, tarsometatarsus, pedal phalanx	37.67
Gruiformes	Gruiformes	Laterallus leucopyrrhus	red-and-white crake	CM	S11006	Canoville_CM-S11006_Laterallus_Complete skeleton	all available skeletal elements	35.16
Aequorlitornithes	Scolopacidae	Limnodromus griseus	Short-billed dowitcher	TMM M	8889	Canoville_TMM-M8889_Limnodromus_long bones	all long bones	49.44
						Canoville_TMM-M8889_Limnodromus_rest of skeleton	rest of the skeleton	57.12
						Canoville_TMM-M8889_Limnodromus_scapolocorac neck vert pygos	scapulae, coracoids, neck vertebrae, caudal vertebrae, pygostyle	31.48
Aequorlitornithes	Pelecaniformes	Ardea alba	Great egret	CM	S13237	Canoville_CM-S13237_Ardea_Skull limb vert	skull, humeri, radii, ulnae, tibiotarsi, tarsometatarsi, neck and thoracic vertebrae	103.69
						Canoville_CM-S13237_Ardea_Synsac Fem	synsacrum, keeled sternum, coracoids, scapulae, furcula, femora, vertebrae, phalanx	61.64
						Canoville_CM_Phaethornis_Bonasa_ Strix_Ardea	ribs	34.33
Aequorlitornithes	Charadriiformes	Phalaropus lobatus	red-necked phalarope	CM	S15978	Canoville_CM-S15978_Phalaropus_Complete skeleton	all available skeletal elements	37.28
Aequorlitornithes	Charadriiformes	Scolopax minor	American woodcock	CM	S4855	Canoville_CM-S4855_Scolopax_Complete skeleton	all available skeletal elements	59.09
Aequorlitornithes	Charadriiformes	Sterna dougallii	roseate tern	CM	S7995	Canoville_CM-S7995_Sterna_Complete skeleton	all available skeletal elements	51.21
Aequorlitornithes	Charadriiformes	Aethia pusilla	least auklet	CM	S15857	Canoville_CM-S15857_Aethia_Complete skeleton	all available skeletal elements	39.02
Strigiformes	Strigiformes	Bubo virginianus	great horned owl	CM	S5027	Canoville_CM-S5027_Bubo_RU Fem TT TMT	radii, ulnae, femora, tibiotarsi, tarsometatarsi, pedal phalanx	87.26
						Canoville_CM-S5027_Bubo_skull CMC Corac	skull, carpometacarpi, coracoids , scapulae	54.88
						Canoville_CM-S5027_Bubo_Synsac Furc Stern	synsacrum, pygostyle, thoracic, caudal and neck vertebrae, keeled sternum, furcula, humeri	87.56
Strigiformes	Strigiformes	Strix varia	barred owl	CM	S14307	Canoville_CM-S14307_Strix_Complete skeleton	all available skeletal elements	72.46
						Canoville_CM_Phaethornis_Bonasa_ Strix_Ardea	furcula	34.33
Coraciimorphae	Coraciiformes	Halcyon leucocephala	grey-headed kingfisher	CM	S13284	Canoville_CM-S13284_Halcyon_Complete skeleton	all available skeletal elements	43.21
Coraciimorphae	Piciformes	Dryobates pubescens	downy woodpecker	CM	S8375	Canoville_CM-S8375_Dryobates_Complete skeleton	all available skeletal elements	35.28
Australaves	Falconiformes	Micrastur ruficollis guerilla	barred forest falcon	CM	S9081	Canoville_CM-S9081_Micrastur_Complete skeleton	all available skeletal elements	49.81
Australaves	Psittaciformes	Alisterus chloropterus	Papuan king parrot	CM	S16123	Canoville_CM-S16123_Alisterus_Complete skeleton	all available skeletal elements	42.96
						Canoville_Meleagris_Alisterus_Cissa_Isolated elements	pedal phalanx	55.09
Australaves	Psittaciformes	Psephotus haematonotus	red-rumped parrot	CM	S9815	Canoville_CM-S9815_Psephotus_Complete skeleton	all available skeletal elements	43.76
Australaves	Passeriformes	Cissa chinensis	common green magpie	CM	S14901	Canoville_CM-S14901_Cissa_Complete skeleton	all available skeletal elements	44.30
						Canoville_Meleagris_Alisterus_Cissa_Isolated elements	pedal phalanx	55.09
Australaves	Passeriformes	Corvus brachyrhynchos	American crow	CM	S2794	Canoville_CM-S2794_Corvus_1	tarsometatarsi, pedal phalanx, atlas, axis, synsacrum, neck, thoracic, and caudal vertebrae, keeled sternum, carpometacarpi,	50.02
						Canoville_CM-S2794_Corvus_2	skull, rib, vertebrae, furcula, coracoids, scapulae, humeri, radii, ulnae, femora, tibiotarsi	52.40
Australaves	Passeriformes	Turdus migratorius	American robin	CM	S12041	Canoville_CM-S12041_Turdus_Complete skeleton	all available skeletal elements	38.42
Australaves	Passeriformes	Molothrus ater	brown-headed cowbird	CM	S11856	Canoville_CM-S11856_Molothrus_Complete skeleton	all available skeletal elements	37.67
Australaves	Cardinalidae	Cardinalis cardinalis	Northern cardinal	TMM M	8909	Canoville_TMM-M8909_Cardinalis_long bones	all long bones	23.16
						Canoville_TMM-M8909_Cardinalis_Axial skeleton	all axial skeleton	28.80
Australaves	Estrildidae	Lonchura punctulata	Scaly-breasted munia	TMM M	6977	Canoville_TMM-M6977_Lonchura_long bones	all long bones	24.13
						Canoville_TMM-M6977_Lonchura_Axial skel	all axial skeleton	17.52
Australaves	Tyrannidae	Tyrannus verticalis	Western Kingbird	TMM M	12926	Canoville_TMM-M12926_Tyrannus_long bones jaw	all long bones, jaw	23.02
						Canoville_TMM-M12926_Tyrannus_Axial skel	all axial skeleton	29.87
