# Supplementary material for: Systemic distribution of medullary bone in the avian skeleton: ground truthing criteria for the identification of reproductive tissues in extinct Avemetatarsalia
Source: BMC Evol Biol. 2019 Mar 7;19:71. doi: 10.1186/s12862-019-1402-7 (PMC6407237; doi:10.1186/s12862-019-1402-7)
Supplement: Supplementary file 8 — Table S6. Subsample of specimens used for destructive analyses (petrographic and paraffin thin-sections, and chemical staining). (XLS 32 kb) [file 12862_2019_1402_MOESM8_ESM.xls]

## Sheet: Feuil1
Species name	Specimen number	Skeletal elements considered	Petrographic ground-sections	Paraffin thin-sections & chemical staining
Ardea alba	CM-S13237	Ulna	√
Cygnus atratus	CM-S16508	Pterygoid	√	√
		Surangular	√	√
		Humerus (epiphysis)	√	√
		Caudal vertebra	√	√
Micrastur ruficollis guerilla	CM-S9081	Atlas	√
		Axis	√
		Caudal vertebra	√
Laterallus leucopyrrhus	CM-S11006	Dorsal vertebra	√
		Scapula	√	√
		Rib	√	√
Phalaropus lobatus	CM-S15978	Ulna	√
Sterna dougallii	CM-S7995	Pterygoid	√	√
Leptotila cassinii	CM-S10149	Furcula	√
		Scapula	√
		Carpometacarpus	√
		Tarsometatarsus	√
Alisterus chloropterus	CM-S16123	Tarsometatarsus	√
Psephotus haematonotus	CM-S9815	Carpometacarpus	√
		Tarsometatarsus	√	√
Coccyzus americanus	CM-S6632	Atlas	√
		Scapula	√	√
		Caudal vertebra	√
		Tarsometatarsus	√
Bubo virginianus	CM-S5027	Humerus (epiphysis)	√
		Ulna	√
		Caudal vertebra	√
Strix varia	CM-S14307	Tibiotarsus	√
Phaethornis superciliosus	CM-S8888	Furcula	√
		Tarsometatarsus	√	√
		Pedal phalanx	√
Antrostomus carolinensis	CM-S10506	Rib	√
Halcyon leucocephala	CM-S13284	Coracoid	√
		Scapula	√
Cissa chinensis	CM-S14901	Coracoid	√
		Tarsometatarsus	√
Corvus brachyrhynchos	CM-S2794	Caudal vertebra	√
		Tarsometatarsus	√
		Pedal phalanx	√	√
Turdus migratorius	CM-S12041	Cervical vertebra	√	√
		Dorsal vertebra	√
		Rib	√	√
		Tarsometatarsus	√
Molothrus ater	CM-S11856	Humerus	√
		Ulna	√
